# Supplementary material for: The effect of resistance training on patients with secondary sarcopenia: a systematic review and meta-analysis
Source: Sci Rep. 2024 Nov 20;14:28784. doi: 10.1038/s41598-024-79958-z (PMC11579013; doi:10.1038/s41598-024-79958-z)
Supplement: Supplementary file 1 — Supplementary Material 1 [file 41598_2024_79958_MOESM1_ESM.xlsx]

## Sheet: Sheet1
cochrane Liberary
#1	MeSH descriptor: [Sarcopenia] explode all trees	862
#2	(sarcopenia*):ti,ab,kw (Word variations have been searched)	2336
#3	#1 OR #2	2336
#4	MeSH descriptor: [Resistance Training] explode all trees	5603
#5	(resistance exercise or Strength Training):ti,ab,kw (Word variations have been searched)	34052
#6	#4 OR #5	34294
#7	#6 AND #3	924
#8	MeSH descriptor: [Osteoporosis] explode all trees	5820
#9	(Osteoporoses or Senile Osteoporosis or Age-Related Bone Loss or Age-Related Osteoporosis):ti,ab,kw (Word variations have been searched)	365
#10	#8 OR #9	6067
#11	MeSH descriptor: [Heart Failure] explode all trees	14720
#12	(Cardiac Failure or Myocardial Failure):ti,ab,kw (Word variations have been searched)	24660
#13	#11 OR #12	32587
#14	MeSH descriptor: [End Stage Liver Disease] explode all trees	269
#15	(Chronic Liver Failure*):ti,ab,kw (Word variations have been searched)	2508
#16	#14 OR #15	2676
#17	MeSH descriptor: [Liver Cirrhosis] explode all trees	4415
#18	(Hepatic Cirrhosis or Liver Fibrosis):ti,ab,kw (Word variations have been searched)	9203
#19	#17 OR #18	10788
#20	MeSH descriptor: [Metabolic Syndrome] explode all trees	2500
#21	(Metabolic Syndromes or Metabolic Syndrome X or Metabolic Cardiovascular Syndrome or Cardiometabolic Syndrome*):ti,ab,kw (Word variations have been searched)	16850
#22	#20 OR #21	16850
#23	MeSH descriptor: [COVID-19] explode all trees	4985
#24	(Coronavirus Disease 2019):ti,ab,kw (Word variations have been searched)	7904
#25	#23 OR #24	10510
#26	MeSH descriptor: [Diabetes Mellitus, Type 2] explode all trees	23568
#27	(Type 2 Diabetes Mellitus or Type 2 Diabetes or Adult-Onset Diabetes Mellitus):ti,ab,kw (Word variations have been searched)	61525
#28	#26 OR #27	61526
#29	(Rheumatoid Arthritis):ti,ab,kw (Word variations have been searched)	18786
#30	MeSH descriptor: [Arthritis, Rheumatoid] explode all trees	7399
#31	#29 OR #30	19155
#32	MeSH descriptor: [Spondylarthritis] explode all trees	1864
#33	MeSH descriptor: [Lupus Erythematosus, Systemic] explode all trees	1452
#34	(Systemic Lupus Erythematosus):ti,ab,kw (Word variations have been searched)	3010
#35	#33 OR #34	3219
#36	MeSH descriptor: [Liver Transplantation] explode all trees	1780
#37	(Liver Grafting or Liver Transplant or Hepatic Transplantation):ti,ab,kw (Word variations have been searched)	7941
#38	#36 OR #37	7941
#39	MeSH descriptor: [Osteoarthritis, Knee] explode all trees	6209
#40	(Knee Osteoarthritis or Osteoarthritis of the Knee):ti,ab,kw (Word variations have been searched)	16881
#41	#39 OR #40	16881
#42	MeSH descriptor: [Pulmonary Disease, Chronic Obstructive] explode all trees	7341
#43	(COPD or COAD or Chronic Obstructive Lung Disease):ti,ab,kw (Word variations have been searched)	22745
#44	#42 OR #43	23384
#45	MeSH descriptor: [Neoplasms] explode all trees	113676
#46	(Tumor* or Neoplasia* or Cancer* or Malignant Neoplasm or Malignancy* or Benign Neoplasm*):ti,ab,kw (Word variations have been searched)	240514
#47	#45 OR #46	266922
#48	#7 AND #10	36
#49	#7 AND #13	11
#50	#7 AND #16	2
#51	#7 AND #19	10
#52	#7 AND #22	27
#53	#7 AND #25	7
#54	#7 AND #28	33
#55	#7 AND #31	2
#56	#7 AND #35	0
#57	#7 AND #38	5
#58	#7 AND #41	16
#59	#7 AND #44	7
#60	#7 AND #47	95
pubmed
Search number	Query	Search Details	Results
84	#70 AND #68	("sarcopenia"[MeSH Terms] OR "sarcopenia*"[Title/Abstract]) AND ("resistance training"[MeSH Terms] OR ("resistance"[All Fields] AND "training"[All Fields]) OR "resistance training"[All Fields] OR (("resist"[All Fields] OR "resistance"[All Fields] OR "resistances"[All Fields] OR "resistant"[All Fields] OR "resistants"[All Fields] OR "resisted"[All Fields] OR "resistence"[All Fields] OR "resistence…	31
83	#70 AND #60	("sarcopenia"[MeSH Terms] OR "sarcopenia*"[Title/Abstract]) AND ("resistance training"[MeSH Terms] OR ("resistance"[All Fields] AND "training"[All Fields]) OR "resistance training"[All Fields] OR (("resist"[All Fields] OR "resistance"[All Fields] OR "resistances"[All Fields] OR "resistant"[All Fields] OR "resistants"[All Fields] OR "resisted"[All Fields] OR "resistence"[All Fields] OR "resistence…	1
82	#70 AND #55	("sarcopenia"[MeSH Terms] OR "sarcopenia*"[Title/Abstract]) AND ("resistance training"[MeSH Terms] OR ("resistance"[All Fields] AND "training"[All Fields]) OR "resistance training"[All Fields] OR (("resist"[All Fields] OR "resistance"[All Fields] OR "resistances"[All Fields] OR "resistant"[All Fields] OR "resistants"[All Fields] OR "resisted"[All Fields] OR "resistence"[All Fields] OR "resistence…	4
81	#70 AND #51	("sarcopenia"[MeSH Terms] OR "sarcopenia*"[Title/Abstract]) AND ("resistance training"[MeSH Terms] OR ("resistance"[All Fields] AND "training"[All Fields]) OR "resistance training"[All Fields] OR (("resist"[All Fields] OR "resistance"[All Fields] OR "resistances"[All Fields] OR "resistant"[All Fields] OR "resistants"[All Fields] OR "resisted"[All Fields] OR "resistence"[All Fields] OR "resistence…	0
80	#70 AND #46	("sarcopenia"[MeSH Terms] OR "sarcopenia*"[Title/Abstract]) AND ("resistance training"[MeSH Terms] OR ("resistance"[All Fields] AND "training"[All Fields]) OR "resistance training"[All Fields] OR (("resist"[All Fields] OR "resistance"[All Fields] OR "resistances"[All Fields] OR "resistant"[All Fields] OR "resistants"[All Fields] OR "resisted"[All Fields] OR "resistence"[All Fields] OR "resistence…	0
79	#70 AND #44	("sarcopenia"[MeSH Terms] OR "sarcopenia*"[Title/Abstract]) AND ("resistance training"[MeSH Terms] OR ("resistance"[All Fields] AND "training"[All Fields]) OR "resistance training"[All Fields] OR (("resist"[All Fields] OR "resistance"[All Fields] OR "resistances"[All Fields] OR "resistant"[All Fields] OR "resistants"[All Fields] OR "resisted"[All Fields] OR "resistence"[All Fields] OR "resistence…	0
78	#70 AND #42	("sarcopenia"[MeSH Terms] OR "sarcopenia*"[Title/Abstract]) AND ("resistance training"[MeSH Terms] OR ("resistance"[All Fields] AND "training"[All Fields]) OR "resistance training"[All Fields] OR (("resist"[All Fields] OR "resistance"[All Fields] OR "resistances"[All Fields] OR "resistant"[All Fields] OR "resistants"[All Fields] OR "resisted"[All Fields] OR "resistence"[All Fields] OR "resistence…	1
77	#70 AND #39	("sarcopenia"[MeSH Terms] OR "sarcopenia*"[Title/Abstract]) AND ("resistance training"[MeSH Terms] OR ("resistance"[All Fields] AND "training"[All Fields]) OR "resistance training"[All Fields] OR (("resist"[All Fields] OR "resistance"[All Fields] OR "resistances"[All Fields] OR "resistant"[All Fields] OR "resistants"[All Fields] OR "resisted"[All Fields] OR "resistence"[All Fields] OR "resistence…	7
76	#70 AND #34	("sarcopenia"[MeSH Terms] OR "sarcopenia*"[Title/Abstract]) AND ("resistance training"[MeSH Terms] OR ("resistance"[All Fields] AND "training"[All Fields]) OR "resistance training"[All Fields] OR (("resist"[All Fields] OR "resistance"[All Fields] OR "resistances"[All Fields] OR "resistant"[All Fields] OR "resistants"[All Fields] OR "resisted"[All Fields] OR "resistence"[All Fields] OR "resistence…	5
75	#70 AND #31	("sarcopenia"[MeSH Terms] OR "sarcopenia*"[Title/Abstract]) AND ("resistance training"[MeSH Terms] OR ("resistance"[All Fields] AND "training"[All Fields]) OR "resistance training"[All Fields] OR (("resist"[All Fields] OR "resistance"[All Fields] OR "resistances"[All Fields] OR "resistant"[All Fields] OR "resistants"[All Fields] OR "resisted"[All Fields] OR "resistence"[All Fields] OR "resistence…	7
74	#70 AND #25	("sarcopenia"[MeSH Terms] OR "sarcopenia*"[Title/Abstract]) AND ("resistance training"[MeSH Terms] OR ("resistance"[All Fields] AND "training"[All Fields]) OR "resistance training"[All Fields] OR (("resist"[All Fields] OR "resistance"[All Fields] OR "resistances"[All Fields] OR "resistant"[All Fields] OR "resistants"[All Fields] OR "resisted"[All Fields] OR "resistence"[All Fields] OR "resistence…	3
73	#70 AND #21	("sarcopenia"[MeSH Terms] OR "sarcopenia*"[Title/Abstract]) AND ("resistance training"[MeSH Terms] OR ("resistance"[All Fields] AND "training"[All Fields]) OR "resistance training"[All Fields] OR (("resist"[All Fields] OR "resistance"[All Fields] OR "resistances"[All Fields] OR "resistant"[All Fields] OR "resistants"[All Fields] OR "resisted"[All Fields] OR "resistence"[All Fields] OR "resistence…	0
72	#70 AND #18	("sarcopenia"[MeSH Terms] OR "sarcopenia*"[Title/Abstract]) AND ("resistance training"[MeSH Terms] OR ("resistance"[All Fields] AND "training"[All Fields]) OR "resistance training"[All Fields] OR (("resist"[All Fields] OR "resistance"[All Fields] OR "resistances"[All Fields] OR "resistant"[All Fields] OR "resistants"[All Fields] OR "resisted"[All Fields] OR "resistence"[All Fields] OR "resistence…	1
71	#70 AND #14	("sarcopenia"[MeSH Terms] OR "sarcopenia*"[Title/Abstract]) AND ("resistance training"[MeSH Terms] OR ("resistance"[All Fields] AND "training"[All Fields]) OR "resistance training"[All Fields] OR (("resist"[All Fields] OR "resistance"[All Fields] OR "resistances"[All Fields] OR "resistant"[All Fields] OR "resistants"[All Fields] OR "resisted"[All Fields] OR "resistence"[All Fields] OR "resistence…	8
70	#8 AND #69	("sarcopenia"[MeSH Terms] OR "sarcopenia*"[Title/Abstract]) AND ("resistance training"[MeSH Terms] OR ("resistance"[All Fields] AND "training"[All Fields]) OR "resistance training"[All Fields] OR (("resist"[All Fields] OR "resistance"[All Fields] OR "resistances"[All Fields] OR "resistant"[All Fields] OR "resistants"[All Fields] OR "resisted"[All Fields] OR "resistence"[All Fields] OR "resistence…	369
69	randomized controlled trial	"randomized controlled trial"[Publication Type] OR "randomized controlled trials as topic"[MeSH Terms] OR "randomized controlled trial"[All Fields] OR "randomised controlled trial"[All Fields]	810569
68	#61 OR #62 OR #63 OR #64 OR #65 OR #66 OR #67	"neoplasms"[MeSH Terms] OR "tumor*"[Title/Abstract] OR "neoplasia*"[Title/Abstract] OR "cancer*"[Title/Abstract] OR "malignant neoplasm"[Title/Abstract] OR "malignancy*"[Title/Abstract] OR "benign neoplasm*"[Title/Abstract]	4971243
67	Benign Neoplasm*[Title/Abstract]	"benign neoplasm*"[Title/Abstract]	4408
66	Malignancy*[Title/Abstract]	"malignancy*"[Title/Abstract]	184034
65	Malignant Neoplasm[Title/Abstract]	"malignant neoplasm"[Title/Abstract]	5824
64	Cancer*[Title/Abstract]	"cancer*"[Title/Abstract]	2322853
63	Neoplasia*[Title/Abstract]	"neoplasia*"[Title/Abstract]	67656
62	Tumor*[Title/Abstract]	"tumor*"[Title/Abstract]	1799126
61	Neoplasms[MeSH Terms]	"neoplasms"[MeSH Terms]	3904983
60	#56 OR #57 OR #58 OR #59	"pulmonary disease, chronic obstructive"[MeSH Terms] OR "COPD"[Title/Abstract] OR "COAD"[Title/Abstract] OR "chronic obstructive lung disease"[Title/Abstract]	92356
59	Chronic Obstructive Lung Disease[Title/Abstract]	"chronic obstructive lung disease"[Title/Abstract]	4714
58	COAD[Title/Abstract]	"COAD"[Title/Abstract]	1222
57	COPD[Title/Abstract]	"COPD"[Title/Abstract]	60210
56	Pulmonary Disease, Chronic Obstructive[MeSH Terms]	"pulmonary disease, chronic obstructive"[MeSH Terms]	68025
55	#52 OR #53 OR #54	"osteoarthritis, knee"[MeSH Terms] OR "knee osteoarthritis"[Title/Abstract] OR "osteoarthritis of the knee"[Title/Abstract]	34265
54	Osteoarthritis of the Knee[Title/Abstract]	"osteoarthritis of the knee"[Title/Abstract]	3404
53	Knee Osteoarthritis[Title/Abstract]	"knee osteoarthritis"[Title/Abstract]	16900
52	Osteoarthritis, Knee[MeSH Terms]	"osteoarthritis, knee"[MeSH Terms]	28030
51	#47 OR #48 OR #49 OR #50	"liver transplantation"[MeSH Terms] OR "liver grafting"[Title/Abstract] OR "liver transplant"[Title/Abstract] OR "hepatic transplantation"[Title/Abstract]	71132
50	Hepatic Transplantation[Title/Abstract]	"hepatic transplantation"[Title/Abstract]	916
49	Liver Transplant[Title/Abstract]	"liver transplant"[Title/Abstract]	21831
48	Liver Grafting[Title/Abstract]	"liver grafting"[Title/Abstract]	168
47	Liver Transplantation[MeSH Terms]	"liver transplantation"[MeSH Terms]	65032
46	#44 OR #45	"lupus erythematosus, systemic"[MeSH Terms] OR "systemic lupus erythematosus"[Title/Abstract]	83930
45	Systemic Lupus Erythematosus[Title/Abstract]	"systemic lupus erythematosus"[Title/Abstract]	60215
44	Lupus Erythematosus, Systemic[MeSH Terms]	"lupus erythematosus, systemic"[MeSH Terms]	67812
43	Spondylarthritis[MeSH Terms]	"spondylarthritis"[MeSH Terms]	31248
42	#40 OR #41	"arthritis, rheumatoid"[MeSH Terms] OR "rheumatoid arthritis"[Title/Abstract]	168666
41	Rheumatoid Arthritis[Title/Abstract]	"rheumatoid arthritis"[Title/Abstract]	123867
40	Arthritis, Rheumatoid[MeSH Terms]	"arthritis, rheumatoid"[MeSH Terms]	127044
39	#35 OR #36 OR #37 OR #38	"diabetes mellitus, type 2"[MeSH Terms] OR "type 2 diabetes mellitus"[Title/Abstract] OR "type 2 diabetes"[Title/Abstract] OR "adult onset diabetes mellitus"[Title/Abstract]	234790
38	Adult-Onset Diabetes Mellitus[Title/Abstract]	"adult onset diabetes mellitus"[Title/Abstract]	152
37	Type 2 Diabetes[Title/Abstract]	"type 2 diabetes"[Title/Abstract]	172660
36	Type 2 Diabetes Mellitus[Title/Abstract]	"type 2 diabetes mellitus"[Title/Abstract]	64375
35	Diabetes Mellitus, Type 2[MeSH Terms]	"diabetes mellitus, type 2"[MeSH Terms]	175072
34	#32 OR #33	"covid 19"[MeSH Terms] OR "coronavirus disease 2019"[Title/Abstract]	271295
33	Coronavirus Disease 2019[Title/Abstract]	"coronavirus disease 2019"[Title/Abstract]	63211
32	COVID-19[MeSH Terms]	"covid 19"[MeSH Terms]	247645
31	#26 OR #27 OR #28 OR #29 OR #30	"metabolic syndrome"[MeSH Terms] OR "metabolic syndromes"[Title/Abstract] OR "metabolic syndrome x"[Title/Abstract] OR "metabolic cardiovascular syndrome"[Title/Abstract] OR "cardiometabolic syndrome*"[Title/Abstract]	40487
30	Cardiometabolic Syndrome*[Title/Abstract]	"cardiometabolic syndrome*"[Title/Abstract]	443
29	Metabolic Cardiovascular Syndrome[Title/Abstract]	"metabolic cardiovascular syndrome"[Title/Abstract]	66
28	Metabolic Syndrome X[Title/Abstract]	"metabolic syndrome x"[Title/Abstract]	437
27	Metabolic Syndromes[Title/Abstract]	"metabolic syndromes"[Title/Abstract]	1347
26	Metabolic Syndrome[MeSH Terms]	"metabolic syndrome"[MeSH Terms]	38869
25	#22 OR #23 OR #24	"liver cirrhosis"[MeSH Terms] OR "hepatic cirrhosis"[Title/Abstract] OR "liver fibrosis"[Title/Abstract]	113597
24	Liver Fibrosis[Title/Abstract]	"liver fibrosis"[Title/Abstract]	23096
23	Hepatic Cirrhosis[Title/Abstract]	"hepatic cirrhosis"[Title/Abstract]	3929
22	Liver Cirrhosis[MeSH Terms]	"liver cirrhosis"[MeSH Terms]	103605
21	#19 OR #20	"end stage liver disease"[MeSH Terms] OR "chronic liver failure*"[Title/Abstract]	7712
20	Chronic Liver Failure*[Title/Abstract]	"chronic liver failure*"[Title/Abstract]	3477
19	End Stage Liver Disease[MeSH Terms]	"end stage liver disease"[MeSH Terms]	4661
18	#15 OR #16 OR #17	"heart failure"[MeSH Terms] OR "cardiac failure"[Title/Abstract] OR "myocardial failure"[Title/Abstract]	159310
17	Myocardial Failure[Title/Abstract]	"myocardial failure"[Title/Abstract]	785
16	Cardiac Failure[Title/Abstract]	"cardiac failure"[Title/Abstract]	13104
15	Heart Failure[MeSH Terms]	"heart failure"[MeSH Terms]	149997
14	#9 OR #10 OR #11 OR #12 OR #13	"osteoporosis, postmenopausal"[MeSH Terms] OR "Osteoporosis"[MeSH Terms] OR "Osteoporoses"[Title/Abstract] OR "senile osteoporosis"[Title/Abstract] OR "age related bone loss"[Title/Abstract] OR "age related osteoporosis"[Title/Abstract]	64239
13	Age-Related Osteoporosis[Title/Abstract]	"age related osteoporosis"[Title/Abstract]	231
12	Age-Related Bone Loss[Title/Abstract]	"age related bone loss"[Title/Abstract]	742
11	Senile Osteoporosis[Title/Abstract]	"senile osteoporosis"[Title/Abstract]	636
10	Osteoporoses[Title/Abstract]	"Osteoporoses"[Title/Abstract]	118
9	Osteoporosis[MeSH Terms]	"osteoporosis, postmenopausal"[MeSH Terms] OR "osteoporosis"[MeSH Terms]	63655
8	#3 AND #7	("sarcopenia"[MeSH Terms] OR "sarcopenia*"[Title/Abstract]) AND ("resistance training"[MeSH Terms] OR ("resistance"[All Fields] AND "training"[All Fields]) OR "resistance training"[All Fields] OR (("resist"[All Fields] OR "resistance"[All Fields] OR "resistances"[All Fields] OR "resistant"[All Fields] OR "resistants"[All Fields] OR "resisted"[All Fields] OR "resistence"[All Fields] OR "resistence…	1650
7	#4 OR #5 OR #6	"resistance training"[MeSH Terms] OR ("resistance"[All Fields] AND "training"[All Fields]) OR "resistance training"[All Fields] OR (("resist"[All Fields] OR "resistance"[All Fields] OR "resistances"[All Fields] OR "resistant"[All Fields] OR "resistants"[All Fields] OR "resisted"[All Fields] OR "resistence"[All Fields] OR "resistences"[All Fields] OR "resistent"[All Fields] OR "resistibility"[All …	80412
6	Strength Training	"resistance training"[MeSH Terms] OR ("resistance"[All Fields] AND "training"[All Fields]) OR "resistance training"[All Fields] OR ("strength"[All Fields] AND "training"[All Fields]) OR "strength training"[All Fields]	57512
5	resistance exercise	("resist"[All Fields] OR "resistance"[All Fields] OR "resistances"[All Fields] OR "resistant"[All Fields] OR "resistants"[All Fields] OR "resisted"[All Fields] OR "resistence"[All Fields] OR "resistences"[All Fields] OR "resistent"[All Fields] OR "resistibility"[All Fields] OR "resisting"[All Fields] OR "resistive"[All Fields] OR "resistively"[All Fields] OR "resistivities"[All Fields] OR "resist…	46671
4	Resistance Training	"resistance training"[MeSH Terms] OR ("resistance"[All Fields] AND "training"[All Fields]) OR "resistance training"[All Fields]	34255
3	#1 OR #2	"sarcopenia"[MeSH Terms] OR "sarcopenia*"[Title/Abstract]	18260
2	sarcopenia*[Title/Abstract]	"sarcopenia*"[Title/Abstract]	17243
1	sarcopenia[MeSH Terms]	"sarcopenia"[MeSH Terms]	9915
web of science
#	Search Query	Database	Results
1	(TS=(Sarcopenia)) AND TI=(Sarcopenia*)	Web of Science Core Collection	9709
2	((TS=(Resistance Training)) OR TS=(resistance exercise)) OR TS=(Strength Training)	Web of Science Core Collection	114979
3	((((TS=(Osteoporosis)) OR TS=(Osteoporoses)) OR TS=(Senile Osteoporosis)) OR TS=(Age-Related Bone Loss)) OR TS=(Age-Related Osteoporosis)	Web of Science Core Collection	112571
4	((TS=(Heart Failure)) OR TS=(Cardiac Failure)) OR TS=(Myocardial Failure)	Web of Science Core Collection	379458
5	(TS=(End Stage Liver Disease)) OR TS=(Chronic Liver Failure*)	Web of Science Core Collection	31112
6	((TS=(Liver Cirrhosis)) OR TS=(Hepatic Cirrhosis)) OR TS=(Liver Fibrosis)	Web of Science Core Collection	143990
7	((((TS=(Metabolic Syndrome)) OR TS=(Metabolic Syndromes)) OR TS=(Metabolic Syndrome X)) OR TS=(Metabolic Cardiovascular Syndrome)) OR TS=(Cardiometabolic Syndrome*)	Web of Science Core Collection	147402
8	(TS=(COVID-19)) OR TS=(Coronavirus Disease 2019)	Web of Science Core Collection	463371
9	(((TS=(Diabetes Mellitus, Type 2)) OR TS=(Type 2 Diabetes Mellitus)) OR TS=(Type 2 Diabetes)) OR TS=(Adult-Onset Diabetes Mellitus)	Web of Science Core Collection	263012
10	(TS=(Arthritis, Rheumatoid)) OR TS=(Rheumatoid Arthritis)	Web of Science Core Collection	195959
11	TS=(Spondylarthritis)	Web of Science Core Collection	1025
12	(TS=(Lupus Erythematosus, Systemic)) OR TS=(Systemic Lupus Erythematosus)	Web of Science Core Collection	86680
13	(((TS=(Liver Transplantation)) OR TS=(Liver Grafting)) OR TS=(Liver Transplant)) OR TS=(Hepatic Transplantation)	Web of Science Core Collection	155589
14	((TS=(Osteoarthritis, Knee)) OR TS=(Knee Osteoarthritis)) OR TS=(Osteoarthritis of the Knee)	Web of Science Core Collection	62016
15	(((TS=(Pulmonary Disease, Chronic Obstructive)) OR TS=(COPD)) OR TS=(COAD)) OR TS=(Chronic Obstructive Lung Disease)	Web of Science Core Collection	110747
16	((((((TS=(Neoplasms)) OR TS=(Neoplasms)) OR TS=(Neoplasia*)) OR TS=(Cancer*)) OR TS=(Malignant Neoplasm)) OR TS=(Malignancy*)) OR TS=(Benign Neoplasm*)	Web of Science Core Collection	3412470
17	#1 AND #2	Web of Science Core Collection	682
18	#3 AND #17	Web of Science Core Collection	38
19	#4 AND #17	Web of Science Core Collection	32
20	#5 AND #17	Web of Science Core Collection	5
21	#6 AND #17	Web of Science Core Collection	19
22	#7 AND #17	Web of Science Core Collection	32
23	#8 AND #17	Web of Science Core Collection	6
24	#9 AND #17	Web of Science Core Collection	29
25	#10 AND #17	Web of Science Core Collection	12
26	#11 AND #17	Web of Science Core Collection	0
27	#12 AND #17	Web of Science Core Collection	1
28	#13 AND #17	Web of Science Core Collection	11
29	#14 AND #17	Web of Science Core Collection	6
30	#15 AND #17	Web of Science Core Collection	6
31	#16 AND #17	Web of Science Core Collection	53
